# Supplementary material for: Fine Mapping and Identification of a Candidate Gene of Downy Mildew Resistance, RPF2, in Spinach (Spinacia oleracea L.)
Source: Int J Mol Sci. 2022 Nov 28;23(23):14872. doi: 10.3390/ijms232314872 (PMC9737595; doi:10.3390/ijms232314872)
Supplement: Supplementary file 1 [file ijms-23-14872-s001.zip]

Archive with 1 entries (1 files):
- ijms-2022939-supplementary.pdf
